# Supplementary material for: AaZFP3, a Novel CCCH-Type Zinc Finger Protein from Adonis amurensis, Promotes Early Flowering in Arabidopsis by Regulating the Expression of Flowering-Related Genes
Source: Int J Mol Sci. 2022 Jul 25;23(15):8166. doi: 10.3390/ijms23158166 (PMC9332444; doi:10.3390/ijms23158166)
Supplement: Supplementary file 1 [file ijms-23-08166-s001.zip › Table S1.xlsx]

## Sheet: flower development--24
Table S1. Annotation information of identified differentially expressed genes (DEGs) involved in the flower development GO term
Gene ID	Gene Symbol	Type	GO_P Term	GO_P Term Level1	GO_P Term Level2	tpm_AaZFP3_1	tpm_AaZFP3_2	tpm_AaZFP3_3	tpm_AaZFP3_4	tpm_WT_1	tpm_WT_2	tpm_WT_3	tpm_WT_4	average_tpm_AaZFP3	average_tpm_WT	diffexp_log2fc_WT1-vs-AaZFP3b	diffexp_deseq2_qvalue_WT1-vs-AaZFP3b	diffexp_deseq2_pvalue_WT1-vs-AaZFP3b
816305	WUS	mRNA	GO:0030154///cell differentiation+++GO:0009908///flower development+++GO:0007275///multicellular organism development+++GO:0080166///stomium development+++GO:0090506///axillary shoot meristem initiation+++GO:0006355///regulation of transcription, DNA-templated+++GO:0048653///anther development+++GO:0019827///stem cell population maintenance	biological_process	reproduction+++developmental process+++multicellular organismal process+++cellular process+++biological regulation+++metabolic process+++reproductive process+++regulation of biological process	0.15	0.11	0.25	0.57	0	0	0	0	0.27	0	4.92048	0.00685709	0.00142412
819151	AHL22	mRNA	GO:0009908///flower development+++GO:0009647///skotomorphogenesis+++GO:0009640///photomorphogenesis+++GO:0006355///regulation of transcription, DNA-templated+++GO:0010228///vegetative to reproductive phase transition of meristem	biological_process	reproduction+++developmental process+++multicellular organismal process+++cellular process+++biological regulation+++metabolic process+++reproductive process+++regulation of biological process+++response to stimulus	0.29	0.04	0.71	0.22	4.31	8.08	5.67	4.16	0.315	5.555	-3.97932	3.52124e-12	6.93733e-14
819173	AGL6	mRNA	GO:0030154///cell differentiation+++GO:0009908///flower development+++GO:0007275///multicellular organism development+++GO:0048481///plant ovule development+++GO:0045944///positive regulation of transcription by RNA polymerase II+++GO:0009911///positive regulation of flower development+++GO:0006355///regulation of transcription, DNA-templated+++GO:0010228///vegetative to reproductive phase transi…	biological_process	reproduction+++positive regulation of biological process+++developmental process+++multicellular organismal process+++cellular process+++biological regulation+++metabolic process+++reproductive process+++regulation of biological process	1.54	2.02	2.41	2.91	0.1	0	0.05	0.05	2.22	0.05	5.58453	2.00347e-10	5.16099e-12
821151	SEP2	mRNA	GO:0030154///cell differentiation+++GO:0009908///flower development+++GO:0071492///cellular response to UV-A+++GO:0009611///response to wounding+++GO:0007275///multicellular organism development+++GO:0048481///plant ovule development+++GO:0045944///positive regulation of transcription by RNA polymerase II+++GO:0071486///cellular response to high light intensity+++GO:0009765///photosynthesis, ligh…	biological_process	reproduction+++positive regulation of biological process+++developmental process+++multicellular organismal process+++cellular process+++biological regulation+++metabolic process+++reproductive process+++regulation of biological process+++response to stimulus	7.73	10.19	6.02	12.75	0.91	0	0.09	0	9.1725	0.25	5.32358	0.000763904	0.000108241
824601	AP3	mRNA	GO:0030154///cell differentiation+++GO:0009908///flower development+++GO:0007275///multicellular organism development+++GO:0010093///specification of floral organ identity+++GO:0045944///positive regulation of transcription by RNA polymerase II+++GO:0006355///regulation of transcription, DNA-templated	biological_process	reproduction+++positive regulation of biological process+++developmental process+++multicellular organismal process+++cellular process+++biological regulation+++metabolic process+++reproductive process+++regulation of biological process	5.98	6.97	5.55	6.75	1.07	0	0.44	0.11	6.3125	0.405	4.10677	4.08129e-09	1.35607e-10
825047	SHP1	mRNA	GO:0009908///flower development+++GO:0040008///regulation of growth+++GO:0007275///multicellular organism development+++GO:0048481///plant ovule development+++GO:0045944///positive regulation of transcription by RNA polymerase II+++GO:0048440///carpel development+++GO:0006355///regulation of transcription, DNA-templated	biological_process	reproduction+++positive regulation of biological process+++developmental process+++multicellular organismal process+++cellular process+++growth+++biological regulation+++metabolic process+++reproductive process+++regulation of biological process	6.83	6.31	4.86	6.72	2.16	0.8	1.79	1.48	6.18	1.5575	2.19435	2.06193e-15	2.3616e-17
826795	AGL14	mRNA	GO:0010082///regulation of root meristem growth+++GO:0010076///maintenance of floral meristem identity+++GO:0009908///flower development+++GO:0040008///regulation of growth+++GO:0007275///multicellular organism development+++GO:0045944///positive regulation of transcription by RNA polymerase II+++GO:2000012///regulation of auxin polar transport+++GO:0009909///regulation of flower development+++GO…	biological_process	reproduction+++positive regulation of biological process+++developmental process+++multicellular organismal process+++cellular process+++growth+++biological regulation+++metabolic process+++reproductive process+++regulation of biological process+++response to stimulus+++localization	0.38	0.2	0.86	0.06	4.68	5.62	9.92	4.94	0.375	6.29	-3.87999	1.22653e-10	3.04452e-12
829288	REM1	mRNA	GO:0009908///flower development	biological_process	reproduction+++developmental process+++multicellular organismal process+++reproductive process	0.96	0.97	1.12	1.27	0.4	0.23	0.03	0.46	1.08	0.28	2.08645	0.000764588	0.000108403
830878	FLC	mRNA	GO:0030154///cell differentiation+++GO:0009910///negative regulation of flower development+++GO:0009908///flower development+++GO:0007275///multicellular organism development+++GO:0045944///positive regulation of transcription by RNA polymerase II+++GO:0042752///regulation of circadian rhythm+++GO:0006355///regulation of transcription, DNA-templated+++GO:0010048///vernalization response+++GO:0009…	biological_process	reproduction+++positive regulation of biological process+++developmental process+++multicellular organismal process+++cellular process+++negative regulation of biological process+++biological regulation+++metabolic process+++reproductive process+++regulation of biological process+++rhythmic process+++response to stimulus	0.06	0.07	0.26	0.07	2.18	6.55	4.99	3.4	0.115	4.28	-5.0107	1.51537e-10	3.83255e-12
831436	SEP1	mRNA	GO:0030154///cell differentiation+++GO:0009908///flower development+++GO:0071492///cellular response to UV-A+++GO:0009611///response to wounding+++GO:0007275///multicellular organism development+++GO:0048481///plant ovule development+++GO:0045944///positive regulation of transcription by RNA polymerase II+++GO:0071486///cellular response to high light intensity+++GO:0015979///photosynthesis+++GO:…	biological_process	reproduction+++positive regulation of biological process+++developmental process+++multicellular organismal process+++cellular process+++biological regulation+++metabolic process+++reproductive process+++regulation of biological process+++response to stimulus	10.74	8.94	12.39	7.73	1.2	0.33	0.1	0.34	9.95	0.4925	4.48996	3.81652e-17	3.50591e-19
831553	AT5G16900	mRNA	GO:0016310///phosphorylation+++GO:0006338///chromatin remodeling+++GO:0009908///flower development+++GO:0040008///regulation of growth+++GO:0007275///multicellular organism development+++GO:0006468///protein phosphorylation+++GO:0048366///leaf development+++GO:0048653///anther development	biological_process	reproduction+++developmental process+++multicellular organismal process+++cellular process+++growth+++biological regulation+++metabolic process+++reproductive process+++regulation of biological process+++cellular component organization or biogenesis	0.06	0.05	0.04	0.05	0.3	0.73	0.53	0.16	0.05	0.43	-2.90509	0.000823758	0.000118466
831683	TFL1	mRNA	GO:0030154///cell differentiation+++GO:0090344///negative regulation of cell aging+++GO:0009910///negative regulation of flower development+++GO:0009908///flower development+++GO:0007275///multicellular organism development+++GO:1903506///regulation of nucleic acid-templated transcription+++GO:0009744///response to sucrose+++GO:0006623///protein targeting to vacuole	biological_process	reproduction+++developmental process+++cellular process+++multicellular organismal process+++negative regulation of biological process+++metabolic process+++biological regulation+++reproductive process+++regulation of biological process+++response to stimulus+++localization	4.75	8.42	8.59	7.04	2.22	1.02	1.41	1.34	7.2	1.4975	2.41147	1.37425e-11	2.92233e-13
832146	PI	mRNA	GO:0030154///cell differentiation+++GO:0009908///flower development+++GO:0007275///multicellular organism development+++GO:0010093///specification of floral organ identity+++GO:0045944///positive regulation of transcription by RNA polymerase II+++GO:0006355///regulation of transcription, DNA-templated	biological_process	reproduction+++positive regulation of biological process+++developmental process+++multicellular organismal process+++cellular process+++biological regulation+++metabolic process+++reproductive process+++regulation of biological process	16.12	11.73	10.01	8.6	1.82	2.02	0.87	0.93	11.615	1.41	3.18604	1.87232e-18	1.36132e-20
834374	AT5G43540	mRNA	GO:0009755///hormone-mediated signaling pathway+++GO:0090691///formation of plant organ boundary+++GO:0010093///specification of floral organ identity+++GO:0030154///cell differentiation+++GO:0009908///flower development+++GO:0006351///transcription, DNA-templated+++GO:0008361///regulation of cell size+++GO:0042127///regulation of cell proliferation	biological_process	reproductive process+++reproduction+++regulation of biological process+++cellular component organization or biogenesis+++developmental process+++multicellular organismal process+++cellular process+++cell proliferation+++response to stimulus+++signaling+++biological regulation+++metabolic process	0	0	0	0	1.4	0.41	0.24	0.33	0	0.595	-5.22329	0.00293424	0.000525078
835262	AGL71	mRNA	GO:0030154///cell differentiation+++GO:0009908///flower development+++GO:0007275///multicellular organism development+++GO:0045944///positive regulation of transcription by RNA polymerase II+++GO:0009909///regulation of flower development+++GO:0006355///regulation of transcription, DNA-templated+++GO:0010048///vernalization response	biological_process	reproduction+++positive regulation of biological process+++developmental process+++multicellular organismal process+++cellular process+++biological regulation+++metabolic process+++reproductive process+++regulation of biological process+++response to stimulus	0.43	1.33	1.19	0.99	0	0	0	0.11	0.985	0.0275	5.34044	0.00011688	1.25963e-05
836307	LFY	mRNA	GO:0030154///cell differentiation+++GO:0009908///flower development+++GO:0007275///multicellular organism development+++GO:0009740///gibberellic acid mediated signaling pathway+++GO:0010582///floral meristem determinacy+++GO:0006355///regulation of transcription, DNA-templated+++GO:0010077///maintenance of inflorescence meristem identity	biological_process	reproduction+++developmental process+++multicellular organismal process+++cellular process+++signaling+++biological regulation+++metabolic process+++reproductive process+++regulation of biological process+++response to stimulus	1.81	1.35	1.61	2.78	1.08	0.11	0.11	0.27	1.8875	0.3925	2.40386	0.00451382	0.00086864
838501	JAZ1	mRNA	GO:0009867///jasmonic acid mediated signaling pathway+++GO:0009908///flower development+++GO:0009611///response to wounding+++GO:0006952///defense response+++GO:0042742///defense response to bacterium+++GO:0009555///pollen development+++GO:2000022///regulation of jasmonic acid mediated signaling pathway+++GO:0009753///response to jasmonic acid+++GO:0031347///regulation of defense response+++GO:19…	biological_process	reproduction+++multi-organism process+++developmental process+++cellular process+++multicellular organismal process+++signaling+++biological regulation+++reproductive process+++regulation of biological process+++response to stimulus	76.49	70.1	157.37	105.9	545.78	541.19	388.85	390.14	102.465	466.49	-2.03712	7.05393e-13	1.24082e-14
839040	SEP3	mRNA	GO:0030154///cell differentiation+++GO:0009908///flower development+++GO:0007275///multicellular organism development+++GO:0010093///specification of floral organ identity+++GO:0048481///plant ovule development+++GO:0045944///positive regulation of transcription by RNA polymerase II+++GO:0048833///specification of floral organ number+++GO:0006355///regulation of transcription, DNA-templated+++GO:…	biological_process	reproduction+++positive regulation of biological process+++developmental process+++multicellular organismal process+++cellular process+++biological regulation+++metabolic process+++reproductive process+++regulation of biological process	7.98	10.29	9.69	14.07	4.01	1.62	1.17	1.1	10.5075	1.975	2.5625	1.42591e-08	5.40667e-10
839172	CAL	mRNA	GO:0030154///cell differentiation+++GO:0009908///flower development+++GO:0007275///multicellular organism development+++GO:0045944///positive regulation of transcription by RNA polymerase II+++GO:0010582///floral meristem determinacy+++GO:0009911///positive regulation of flower development+++GO:0006355///regulation of transcription, DNA-templated	biological_process	reproduction+++positive regulation of biological process+++developmental process+++multicellular organismal process+++cellular process+++biological regulation+++metabolic process+++reproductive process+++regulation of biological process	1.65	1.71	1.69	1.47	0.16	0.05	0.05	0	1.63	0.065	4.72639	6.0396e-09	2.10826e-10
840223	NAC015	mRNA	GO:0009908///flower development+++GO:0007275///multicellular organism development+++GO:0006402///mRNA catabolic process+++GO:0045893///positive regulation of transcription, DNA-templated+++GO:0006952///defense response+++GO:0009834///plant-type secondary cell wall biogenesis+++GO:0080151///positive regulation of salicylic acid mediated signaling pathway+++GO:2000028///regulation of photoperiodism…	biological_process	reproduction+++positive regulation of biological process+++developmental process+++multicellular organismal process+++cellular process+++signaling+++negative regulation of biological process+++biological regulation+++metabolic process+++reproductive process+++immune system process+++regulation of biological process+++cellular component organization or biogenesis+++response to stimulus	0	0	0	0	0.17	0.57	0.57	0.17	0	0.37	-5.0429	0.00330626	0.000602008
842534	STM	mRNA	GO:0009908///flower development+++GO:0035067///negative regulation of histone acetylation+++GO:0009791///post-embryonic development+++GO:0006325///chromatin organization+++GO:2000028///regulation of photoperiodism, flowering+++GO:0006355///regulation of transcription, DNA-templated+++GO:0010228///vegetative to reproductive phase transition of meristem	biological_process	reproduction+++developmental process+++multicellular organismal process+++cellular process+++negative regulation of biological process+++biological regulation+++metabolic process+++reproductive process+++regulation of biological process+++cellular component organization or biogenesis+++response to stimulus	20.13	21	20.2	18.05	5.55	4.27	4.14	4.4	19.845	4.59	2.25988	2.1155e-52	5.78865e-56
842859	FT	mRNA	GO:0030154///cell differentiation+++GO:0010119///regulation of stomatal movement+++GO:0009908///flower development+++GO:0007275///multicellular organism development+++GO:0009911///positive regulation of flower development+++GO:0009909///regulation of flower development+++GO:0048573///photoperiodism, flowering	biological_process	reproduction+++positive regulation of biological process+++developmental process+++cellular process+++multicellular organismal process+++biological regulation+++reproductive process+++regulation of biological process+++response to stimulus	9.73	6.46	11.6	6.08	1.61	0.72	1.35	0.72	8.4675	1.1	3.10585	7.81944e-14	1.16763e-15
843244	AP1	mRNA	GO:0030154///cell differentiation+++GO:0009908///flower development+++GO:0007275///multicellular organism development+++GO:0045944///positive regulation of transcription by RNA polymerase II+++GO:0045893///positive regulation of transcription, DNA-templated+++GO:0010582///floral meristem determinacy+++GO:0009933///meristem structural organization+++GO:0006355///regulation of transcription, DNA-te…	biological_process	reproduction+++positive regulation of biological process+++developmental process+++multicellular organismal process+++cellular process+++biological regulation+++metabolic process+++reproductive process+++regulation of biological process	7.63	10.64	6.92	15.59	2.7	0	0	0.53	10.195	0.8075	3.90024	0.0396205	0.0118945
843497	AGL12	mRNA	GO:0009908///flower development+++GO:0040008///regulation of growth+++GO:0045944///positive regulation of transcription by RNA polymerase II+++GO:0048364///root development+++GO:0006355///regulation of transcription, DNA-templated+++GO:0010228///vegetative to reproductive phase transition of meristem	biological_process	reproduction+++positive regulation of biological process+++developmental process+++multicellular organismal process+++cellular process+++growth+++biological regulation+++metabolic process+++reproductive process+++regulation of biological process	0	0.35	0.22	0.17	1.5	1.26	1.19	1.14	0.185	1.2725	-2.68148	0.000129925	1.41393e-05
832555	FPF1	mRNA	GO:0030154///cell differentiation+++GO:0010119///regulation of stomatal movement+++GO:0009908///flower development+++GO:0007275///multicellular organism development+++GO:0009911///positive regulation of flower development+++GO:0009909///regulation of flower development+++GO:0048573///photoperiodism, flowering	biological_process	reproduction+++positive regulation of biological process+++developmental process+++cellular process+++multicellular organismal process+++biological regulation+++reproductive process+++regulation of biological process+++response to stimulus	1.53	0.58	1.98	1.1	1.53	0.58	1.98	1.1	1.2975	0.2375	2.59573	0.00419149	0.000793831
