# Supplementary material for: AaZFP3, a Novel CCCH-Type Zinc Finger Protein from Adonis amurensis, Promotes Early Flowering in Arabidopsis by Regulating the Expression of Flowering-Related Genes
Source: Int J Mol Sci. 2022 Jul 25;23(15):8166. doi: 10.3390/ijms23158166 (PMC9332444; doi:10.3390/ijms23158166)
Supplement: Supplementary file 1 [file ijms-23-08166-s001.zip › Table S2.xlsx]

## Sheet: Sheet1
Table S2. List of primers used in this study
Primer name	Sequence (5’-3’)
AaZFP3-F	ATGATTCAGATCAATGGAGTCTC	Gene clone and semi-quantitative reverse transcript PCR
AaZFP3-R	CGTTTAATCAGAATGTTCGTGTG
AaZFP3-F(X)	TCTAGAATGATTCAGATCAATGGAGTC	Vector construction
AaZFP3-R(K)	GGTACCTCAGAATGTTCGTGTGGTT
AaZFP3-R(S)	CTCGAGTTAATCAGAATGTTCGTG
AaZFP-qF	ATGAGGAAGAAGAAGCGGTTG	Quantitative Real-Time PCR
AaZFP-qR	ATACTGAACGACCTGCCCAATA
AaActin-qF	TCTCAACCCCAAGGCTAACAG
AaActin-qR	CATCACCAGAGTCCAGCACAAT
AtActin1-sqF	GAAAATGGCTGATGGTGAAG	Semi-quantitative reverse transcript PCR
AtActin1-sqR	CTCATAGATAGGAACAGTGTGGC
AtSTM-qF	CAACAACTGCTTGATTGGTGGAG	Quantitative Real-Time PCR
AtSTM-qR	AATGCCGTTTCCTCTGGTTTATG
AtTFL1-qF	TGATAATGGGGAGAGTGGTAGG
AtTFL1-qR	TCTGGGTCTATCATCACCAAAGT
AtSHP1-qF	TTGTTGGGGAATCACTTGGTT
AtSHP1-qR	CATTCTTTTTGGAGCGGACAC
AtFLC-qF	TTCTGTTCTCTGTGACGCATCC
AtFLC-qR	AGAGGGCAGTCTCAAGGTGTTC
AtAGL14-qF	ATGATGGGAGAAGGACTTGACG
AtAGL14-qR	CAGGAGGTCCAATGAACAAATC
AtAHL22-qF	CTAAGAACAAACCAAAACCGCC
AtAHL22-qR	GTCACATCCGTTTGCTACTTCC
AtFPF1-qF	ACAGAACCGAAGGAAAGTGATG
AtFPF1-qR	GCCAAAGTATCTCTCCCATCC
AtAGL6-qF	AGGGAGAGTGGAGATGAAGAGG
AtAGL6-qR	TCACCTCCTGACACCAACTCTG
AtCAL-qF	TATTCTTACGCCGAGAGACAGC
AtCAL-qR	CCTTTCTTTGGAGGTGGTTGAG
AtActin2-qF	GGTAACATTGTGCTCAGTGGTGG
AtActin2-qR	AACGACCTTAATCTTCATGCTGC
ProAtFT-F	CACAAGTGGCGGACAATCCATC	Promoter clone
ProAtFT-R	GATCTTGAACAAACAGGTGGTTTC
pAbAi-ProFT-F (H)	GCAAGCTTCACAAGTGGCGGACAATCC	Yeast one hybrid
pAbAi-ProFT-R (X)	GCCTCGAGTCTTGAACAAACAGGTGG
pGADT7-AaZFP3-F (S)	TGGCCATTATGGCCCGGGATGATTCAGATCAATGGAG
pGADT7-AaZFP3-R-(S)	GACATGTTTTTTCCCGGGATCAGAATGTTCGTGTGGTTG
